# Supplementary material for: Effect of lactation on postpartum pelvic floor muscle regeneration in preclinical model
Source: NPJ Womens Health. 2025 Jun 12;3(1):33. doi: 10.1038/s44294-025-00079-7 (PMC12162343; doi:10.1038/s44294-025-00079-7)
Supplement: Supplementary file 1 — Supplementary Data 1 [file 44294_2025_79_MOESM1_ESM.xlsx]

## Sheet: Figure 1
Panel d
	% Centralized Nuclei Myofibers / Total Myofibers
Preg	0.450028	0.477707	0.999078
PP1	1.1029	0.505153	1.58646
PP3	0.749376	0.698413	0.898411
PP5	0.289059	0.601137	0.593472
PP7	0.316907	0.84063	0.501494
PP21	0.466914	0.922554	0.463405
Panel h
	% Centralized Nuclei Myofibers / Total Myofibers
PP7	1.95028	2.28339	2.80105
PP21	1.91888	5.85522	4.00257

## Sheet: Figure 2
Panel b
	Pax7+ Cells / mm2 (PCa)										Pax7+ Cells / mm2 (TA)
Preg	16.2963	19.9259	16.7391	7.42179	8.75118	11.4054	12.7356	21.2127		Preg	14.8611	16.25	18.1333	14.15	15.11	8.4851	10.5181	8.75881
PP1	20.1418	17.0833	15.6296							PP1	13.75	14.7826	17.3913
PP5	26.0072	22.2958	22.5579	16.2806	19.2741					PP5	13.1531	15.2902	16.0833	11.6113	18.7919
PP7	17.1904	21.9467	17.924	17.0684	16.2212					PP7	23.4798	19.2917	17.42	18.1044	15.8127
PP21	15.5374	11.0077	13.7307	11.9216						PP21	11.7378	9.68958	11.8166	10.4196	11.5015
Panel c
	Pax7+/EdU+ Cells / Total Pax7+ Cells (PCa)										Pax7+/EdU+ Cells / Total Pax7+ Cells (PCa)
Preg	0	0	0.4329							Preg	0	0.854701	0
PP1	0.263852	0	0							PP1	1.0101	0	0
PP5	1.79372	6.3745	1.14943	5.16129	5.99455					PP5	3.27869	6.25	0	3.94737	8.53659
PP7	5.4902	6.96517	4.48276	5.53846	6.08108					PP7	17.5373	5.10638	9.83607	6.75105	5.7971
PP21	0	0	3.90625	2.64317						PP21	1.34228	1.62602	0.666667	1.6129	1.36986
Panel d
	Pax7+/ki67+ Cells / Total Pax7+ Cells (PCa)										Pax7+/ki67+ Cells / Total Pax7+ Cells (TA)
Preg	4.0201	2.38095	2.25564							Preg	7.69231	11.3636	4.44444
PP1	0	0.728155	0							PP1	0	0	0
PP5	3.44828	30.6931	9.78593							PP5	27.972	24.2038	17.6471
PP7	23.7705	24.9123	13.6546							PP7	41.6667	29.1045	29.1045
Panel e
	Myogenin+ Cells / mm2 (PCa)										Myogenin+ Cells / mm2 (TA)
Preg	1.27935	1.02491	1.37969							Preg	0.924072	1.15509	1.56532
PP1	0.697261	0.420144	0.540186							PP1	1.47051	1.4495	0.770265
PP5	0.712419	1.41414	0.410374							PP5	1.33046	2.00377	1.49676
PP7	0.503887	1.10375	0.75883							PP7	1.12884	1.13067	1.80614
PP21	0.504173	0.953841	0.370716							PP21	1.49676	1.05036	2.76482
Panel e
	% myofiber CSA / Bin (PCa)							% myofiber CSA / Bin (TA)
	Preg			PP21				Preg			PP21
	Animal 1	Animal 2	Animal 3	Animal 1	Animal 2	Animal 3		Animal 1	Animal 2	Animal 3	Animal 1	Animal 2	Animal 3
	0	0	0	0	0	2.39977		0	0	0	1.39699	0	0
	0	0	1.09247	0.20562	1.43498	3.69848		0	0	0	2.21438	0	0.65795
	1.72213	1.22675	3.16036	1.61069	2.571	4.54545		0.486275	0	0	2.98718	0	1.74898
	3.86316	3.79897	7.06204	3.73544	3.82661	4.74308		1.28627	0	0	4.83002	0	3.6562
	8.23831	5.93589	8.68123	4.04387	4.5142	4.82778		5.16078	1.10745	2.29858	5.94464	0.137948	5.66336
	7.42378	5.30273	7.49122	5.10624	4.27504	4.68662		6.46275	2.43939	3.90063	5.44678	0.727364	5.23028
	6.33	4.51128	6.76941	4.90062	3.97608	4.17843		6.25882	2.31966	4.35338	4.82259	1.00326	4.93046
	5.44566	4.03641	5.77448	4.62646	3.40807	3.67024		5.86667	2.90332	4.52751	4.01263	1.36694	4.09761
	5.25948	3.99683	5.89153	3.49554	3.67713	3.69848		5.42745	2.75367	4.59717	3.63366	1.30424	3.68951
	3.9097	3.64068	6.35973	3.15284	2.78027	4.12196		5.17647	2.37953	4.74808	3.40331	2.01906	3.43966
	3.53735	4.23427	6.26219	2.98149	2.92975	3.44438		4.53333	2.99312	4.19085	3.30671	2.08177	3.46465
	3.3279	4.03641	5.67694	2.36463	2.92975	3.55731		4.42353	3.48698	4.33016	3.18781	2.68372	3.44799
	3.07191	3.79897	5.75497	2.77587	3.16891	3.72671		3.74902	3.24753	3.95867	2.93517	2.52069	2.75673
	3.56062	3.64068	5.07218	2.29609	3.55755	4.40429		3.82745	3.35229	3.51753	2.42987	2.60848	2.95661
	3.51408	3.7594	4.46742	2.46744	3.07922	3.64201		3.46667	3.11284	3.51753	2.19952	2.85929	2.6901
	2.72283	3.52196	3.68709	2.77587	3.61734	3.04912		3.15294	2.88836	2.90225	2.60821	2.55831	2.7484
	3.79334	3.28453	3.21888	3.01576	3.34828	3.55731		2.83922	2.67884	2.94869	2.25896	2.72134	2.6901
	2.76937	3.24495	2.47757	2.91295	3.76682	3.30322		3.18431	2.54415	2.43789	2.15493	2.55831	2.53186
	3.07191	2.84923	1.95084	3.49554	3.49776	3.52908		2.52549	2.33463	2.13606	2.22924	2.25734	2.35696
	3.35118	2.69094	1.83379	2.94722	3.10912	3.33145		2.52549	2.37953	2.12445	2.00632	2.13193	2.21537
	2.76937	2.53265	1.44362	3.05003	2.66069	3.04912		1.88235	2.39449	1.68331	1.90972	2.33258	2.12376
	2.83919	2.29521	1.07296	2.70733	3.43797	3.04912		1.97647	2.08022	1.66009	1.63478	2.06922	1.96552
	2.5832	2.0182	0.916894	3.32419	3.49776	2.23038		2.16471	1.85573	1.45113	1.73138	2.14447	1.88224
	2.39702	1.7412	0.916894	2.63879	2.78027	2.25861		1.80392	2.22987	1.2886	1.59762	1.81841	1.91555
	2.23412	2.73051	0.643777	2.7416	3.28849	1.89159		1.67843	2.2598	1.34665	1.56047	1.88111	1.87391
	1.90831	1.5829	0.409676	2.63879	2.12257	1.77866		1.80392	2.18497	1.21895	1.62735	1.42965	1.64071
	1.53596	1.5829	0.312134	2.29609	1.61435	1.24224		1.52157	1.93056	1.23055	1.28553	1.94382	1.63238
	1.23342	1.46419	0.214592	2.57025	2.15247	1.41163		1.52157	2.22987	1.30021	1.30039	1.76825	1.75731
	1.37305	1.3059	0.370659	2.22755	2.09268	1.07284		1.44314	1.94553	1.32343	1.22608	1.58014	1.47414
	1.02397	1.85991	0.175575	2.22755	1.34529	0.903444		1.41176	1.93056	1.21895	1.11462	1.76825	1.49913
	0.79125	1.3059	0.175575	1.81631	1.40508	0.846979		1.28627	1.93056	1.13768	1.16664	1.50489	1.6074
	0.977426	1.34547	0.292626	1.98766	1.22571	0.762281		1.12941	1.90063	1.18412	1.10719	1.47981	1.64904
	0.79125	0.989315	0.234101	1.61069	1.10613	0.508187		0.941176	1.8707	1.13768	0.943712	1.58014	1.59074
	0.418897	1.22675	0.0780335	1.54215	1.07623	0.53642		1.22353	2.08022	1.21895	1.13691	1.32932	1.35754
	0.442169	0.91017	0.0585252	1.13091	0.77728	0.451722		0.847059	2.09518	1.23055	1.0626	1.42965	1.44083
	0.581801	0.831025	0	1.19945	0.717489	0.338792		0.878431	2.11015	1.4163	1.0626	1.17883	1.41584
	0.302537	0.870598	0	0.925291	0.717489	0.254094		0.768627	1.60132	1.27699	0.943712	1.42965	1.27426
	0.325809	1.02889	0	0.856751	0.538117	0.254094		0.862745	1.85573	1.33504	0.83968	1.34186	1.26593
	0.139632	0.712307	0	0.445511	0.508221	0.338792		0.690196	1.7809	1.23055	0.787665	1.36694	1.12434
	0.139632	0.435299	0	0.548321	0.538117	0.225861		0.721569	1.85573	1.2886	0.817388	1.25408	1.03273
	0.186176	0.672734	0	0.548321	0.418535	0.169396		0.627451	1.51152	1.30021	0.65391	1.20391	0.999417
	0.0930882	0.395726	0	0.445511	0.44843	0.141163		0.360784	1.42173	1.26538	0.631618	1.0158	0.849504
	0	0.633162	0	0.376971	0.298954	0.141163		0.313725	1.4367	1.24216	0.728218	1.02834	0.732906
	0	0.0791452	0	0.27416	0.478326	0.0282326		0.486275	1.61628	1.20734	0.691064	1.16629	0.682935
	0	0.197863	0	0.23989	0.149477	0		0.360784	1.19725	1.04481	0.527587	0.915475	0.65795
	0	0.474871	0	0.27416	0.269058	0		0.219608	1.30201	1.23055	0.587033	1.24153	0.70792
	0	0.277008	0	0.10281	0.119581	0		0.266667	1.09249	1.09125	0.624187	1.16629	0.59965
	0	0.277008	0	0.0342701	0.179372	0		0.282353	0.927866	0.928721	0.520156	1.31678	0.549679
	0	0.0791452	0	0.27416	0.179372	0		0.156863	0.897935	0.963548	0.490433	1.24153	0.441409
	0	0.118718	0	0.0342701	0.119581	0		0.0156863	0.9129	0.801022	0.55731	1.19137	0.366453
	0	0.356154	0	0	0.149477	0		0	0.583658	0.859067	0.483002	1.04088	0.308154
	0	0.15829	0	0	0.119581	0		0	0.673451	0.766195	0.505294	1.11613	0.266511
								0	0.613589	0.615277	0.378971	1.15375	0.233197
								0	0.419036	0.615277	0.475571	0.953098	0.10827
								0	0.299312	0.46436	0.326955	1.04088	0
								0	0.224484	0.313443	0.364109	1.0158	0
								0	0.284346	0.359879	0.319524	1.12867	0
								0	0.374139	0.487578	0.215493	1.09105	0
								0	0.119725	0.359879	0.349248	0.890394	0
								0	0.209518	0.290225	0.28237	0.965638	0
								0	0.149656	0.208962	0.230355	1.07851	0
								0	0.179587	0.23218	0.193201	0.915475	0
								0	0.179587	0.243789	0.208062	0.902935	0
								0	0.254415	0.185744	0.230355	0.928016	0
								0	0.0748279	0.046436	0.0966004	0.627038	0
								0	0	0.150917	0.133754	0.790068	0
								0	0	0.058045	0.0966004	0.777527	0
								0	0	0	0.0891696	0.627038	0
								0	0	0	0.0966004	0.526712	0
								0	0	0	0.0483002	0.601956	0
								0	0	0	0	0.564334	0
								0	0	0	0	0.639579	0
								0	0	0	0	0.576875	0
								0	0	0	0	0.426386	0
								0	0	0	0	0.564334	0
								0	0	0	0	0.413845	0
								0	0	0	0	0.363682	0
								0	0	0	0	0.32606	0
								0	0	0	0	0.238274	0
								0	0	0	0	0.288437	0
								0	0	0	0	0.250815	0
								0	0	0	0	0.150489	0
								0	0	0	0	0.175571	0
								0	0	0	0	0.125408	0
								0	0	0	0	0.200652	0
								0	0	0	0	0.125408	0
								0	0	0	0	0.125408	0
								0	0	0	0	0.0752445	0
								0	0	0	0	0.150489	0
								0	0	0	0	0.100326	0
								0	0	0	0	0.0627038	0
								0	0	0	0	0.0627038	0
								0	0	0	0	0.050163	0
								0	0	0	0	0.112867	0

## Sheet: Figure 3
Panel b
	Pax7+ Cells / mm2 (PCa)						Pax7+ Cells / mm2 (TA)
PP7	17.1904	21.9467	17.924	17.0684		PP7	23.4798	19.2917	17.42	18.1044
PP7L	16.7632	15.3836	15.3299			PP7L	14.9359	13.6301	9.76821
PP21	15.5374	11.0077	13.7307	11.9216		PP21	11.7378	9.68958	11.8166	10.4196	11.5015
PP21L	12.4608	16.6315	14.2639	13.2871		PP21L	10.6349	10.1622	12.1697
PP21+21days	15.7554	14.7051	14.1799			PP21+21days	6.06583	12.368	13.7072
Panel c
	Pax7+/EdU+ Cells / Total Pax7+ Cells (PCa)						Pax7+/EdU+ Cells / Total Pax7+ Cells (TA)
PP7	5.4902	6.96517	4.48276			PP7	17.5373	5.10638	9.83607
PP7L	0	0	0			PP7L	0	0	0
PP21	0	0	3.90625	2.64317		PP21	1.34228	1.62602	0.666667	1.6129	1.36986
PP21L	0	0	0	0		PP21L	0	0	0.714286
PP21+21days	3	2.85714	0.740741			PP21+21days	3.8961	1.91083	1.14943
Panel d
	Myogenin+ Cells / mm2 (PCa)						Myogenin+ Cells / mm2 (TA)
PP7	0.503887	1.10375	0.75883			PP7	1.12884	1.13067	1.80614
PP7L	0.137969	0.75883	0.122639			PP7L	0.0689845	0.150512	0.150512
Panel e
	% myofiber CSA / Bin (PCa)							% myofiber CSA / Bin (TA)
	PP21			PP21L				PP21			PP21L
	Animal 1	Animal 2	Animal 3	Animal 1	Animal 2	Animal 3		Animal 1	Animal 2	Animal 3	Animal 1	Animal 2	Animal 3
	0	0	2.5127	0	0	0.159744		0.977114	0	0	0	0	0.936954
	0.27416	1.42518	3.72671	0	1.41044	0.599042		1.62728	0	0.10827	0	0	1.60394
	1.57642	2.79097	4.48899	0.238308	1.88999	1.79712		2.16971	0	1.18264	0	0.0507393	2.03271
	3.76971	3.77078	4.82778	0.923444	2.31312	2.79553		2.77159	0	1.80728	0.463936	0.66686	2.23122
	4.14668	4.42399	4.94071	1.90646	3.27221	3.8738		5.00817	0	4.01432	2.60239	2.05857	4.99444
	5.34613	4.36461	4.60192	2.68097	4.06206	5.07188		5.05276	0.137948	4.93879	3.84922	2.92839	5.80435
	4.695	4.15677	4.34783	3.51504	4.5134	5.91054		4.79269	0.66466	4.51403	4.14643	3.11685	5.4391
	4.79781	3.41449	3.61378	4.55764	4.73907	6.07029		4.21311	0.877853	4.35579	4.05219	3.3488	4.51802
	3.28992	3.47387	3.75494	4.94489	5.04937	5.63099		3.71526	1.04088	3.76447	4.15368	4.10989	4.3354
	3.25565	2.76128	4.03727	5.15341	5.04937	5.59105		3.262	1.20391	3.19813	4.49438	4.12438	3.57313
	2.98149	2.82067	3.55731	4.31933	4.73907	6.07029		3.00936	1.32932	3.18981	4.11018	4.05915	3.50961
	2.46744	3.11758	3.64201	4.43849	5.19041	6.62939		2.80131	1.80587	2.88998	3.9652	3.89968	2.98555
	2.60452	3.29572	3.78317	3.72356	5.10578	6.1901		2.98707	1.99398	2.91497	3.78398	3.94317	3.2317
	2.33036	3.68171	4.34783	3.54483	6.31876	5.83067		2.76416	2.23225	3.07321	3.49402	3.28356	2.88232
	2.43317	2.90974	3.52908	3.24695	4.96474	5.95048		2.54124	2.14447	2.44024	3.08083	3.38504	2.96173
	2.98149	3.62233	3.19029	3.87251	4.34415	4.71246		2.22173	2.26988	2.50687	3.06633	3.16034	2.83468
	3.18711	3.26603	3.64201	4.11081	3.77997	4.91214		1.91708	2.25734	2.40693	2.96484	2.8414	2.45355
	2.87868	3.7114	3.35968	3.3661	4.09027	3.27476		2.13256	2.54577	2.31532	2.98659	3.18208	2.48531
	3.427	3.59264	3.69848	3.12779	3.41326	3.23482		2.09541	2.13193	2.47356	2.65314	2.68919	2.39003
	3.18711	3.05819	3.07736	3.54483	2.48237	2.39617		2.05082	2.35766	2.24036	2.66038	2.66019	2.07242
	2.77587	2.88005	3.10559	3.99166	3.01834	2.31629		1.7759	2.29496	2.18206	2.29069	2.68194	1.92155
	2.98149	3.44418	2.96443	3.24695	2.76446	1.71725		1.91708	1.93128	2.0488	2.42117	2.1528	1.91361
	3.427	3.44418	2.25861	2.50223	2.17207	1.35783		1.73131	1.95636	1.94886	2.26894	2.00783	1.88185
	2.46744	2.55344	2.08922	2.82991	1.72073	1.35783		1.65701	1.78079	1.81561	2.10221	2.31951	1.73098
	2.84441	3.20665	2.06098	3.18737	1.69252	1.39776		1.59756	2.05668	1.93221	2.15295	2.29052	1.84215
	2.53598	2.019	1.60926	2.97885	1.2976	0.798722		1.35979	1.61776	1.52411	2.19645	1.90635	1.85009
	2.46744	1.87055	1.27047	2.38308	1.21298	0.998403		1.56041	1.85603	1.62405	1.97898	1.86286	1.57218
	2.29609	2.04869	1.32693	2.41287	1.26939	0.559105		1.33749	1.61776	1.67402	1.89924	1.89185	1.44513
	2.43317	1.84086	1.01637	1.45964	1.24118	0.399361		1.35236	1.6303	1.63238	1.89199	1.82662	1.54042
	2.19328	1.48456	0.95991	1.75752	0.761636	0.599042		1.44895	1.24153	1.36587	1.68902	1.77588	1.46895
	1.78204	1.21734	0.762281	1.75752	0.818054	0.439297		1.19631	1.64284	1.38253	1.74701	1.82662	1.61188
	2.12474	1.30641	0.621118	1.75752	0.761636	0.439297		1.06257	1.47981	1.71567	1.58028	1.74688	1.28633
	1.30226	1.03919	0.734049	1.42985	0.507757	0.359425		1.04027	1.54251	1.32423	1.61653	1.6889	1.29427
	1.54215	1.0095	0.338792	1.34048	0.535966	0.239617		1.13687	1.51743	1.26593	1.51504	1.56567	1.41337
	0.959561	0.653207	0.42349	0.834078	0.310296	0.239617		0.973399	1.31678	1.1993	1.4788	1.6454	1.11958
	1.33653	0.831354	0.282326	0.863867	0.338505	0.0798722		0.973399	1.41711	1.46581	1.23958	1.46419	1.13546
	0.753941	0.504751	0.254094	0.655347	0.310296	0		0.951107	1.22899	1.4325	1.32657	1.46419	0.913133
	0.616861	0.564133	0.42349	0.536193	0.479549	0		0.906524	1.40456	1.40751	1.23958	1.55842	1.01636
	0.616861	0.445368	0.197628	0.685136	0.310296	0		0.817358	1.27916	1.09103	1.22508	1.38446	0.841671
	0.548321	0.712589	0.197628	0.446828	0.169252	0		0.943677	1.04088	1.35754	0.993113	1.08727	0.952835
	0.479781	0.356295	0.169396	0.387251	0.479549	0		0.965968	1.25408	1.34088	0.855382	1.05103	0.849611
	0.376971	0.326603	0.141163	0.357462	0.169252	0		0.913955	1.00326	1.10769	0.848133	1.09452	0.690805
	0.445511	0.385986	0.112931	0.357462	0.0564175	0		0.795066	1.25408	1.06604	0.790141	0.862569	0.666984
	0.27416	0.356295	0	0.178731	0.22567	0		0.728191	1.16629	1.0827	0.608916	0.927805	0.563761
	0.13708	0.178147	0	0.297885	0.22567	0		0.616734	1.24153	0.932789	0.57992	0.739345	0.484358
	0.27416	0.207838	0	0.148943	0.197461	0		0.720761	1.05342	0.974432	0.601667	0.681357	0.619343
	0.0685401	0.118765	0	0	0.141044	0		0.646456	1.05342	0.882818	0.405944	0.565381	0.444656
	0.17135	0.178147	0	0	0.0846262	0		0.594442	1.06596	0.816191	0.456687	0.565381	0.436716
	0.13708	0.148456	0	0	0	0		0.587011	0.790068	0.632964	0.224719	0.587127	0.349373
	0	0.0890736	0	0	0	0		0.579581	0.99072	0.632964	0.253715	0.550884	0.309671
	0	0.148456	0	0	0	0		0.594442	0.928016	0.59965	0.21747	0.369672	0.341432
	0	0.178147	0	0	0	0		0.453262	0.790068	0.566336	0.231968	0.355175	0.325552
	0	0.178147	0	0	0	0		0.527567	1.06596	0.649621	0.297209	0.391418	0.230268
	0	0.148456	0	0	0	0		0.527567	0.965638	0.466395	0.159478	0.297188	0.26203
	0	0.0890736	0	0	0	0		0.475554	1.19137	0.59965	0.260964	0.282691	0.293791
	0	0.0890736	0	0	0	0		0.408679	1.0158	0.358124	0.152229	0.275442	0.230268
	0	0.0890736	0	0	0	0		0.482984	1.09105	0.374781	0.152229	0.181212	0.198507
								0.468123	0.965638	0.308154	0.159478	0.246448	0.142925
								0.416109	0.953098	0.266511	0.166727	0.166715	0.198507
								0.43097	0.940557	0.21654	0.101486	0.152218	0.142925
								0.364096	1.10359	0.249854	0.065241	0	0.103224
								0.349235	0.928016	0.149913	0.094237	0	0.0873432
								0.378957	0.702282	0	0.108735	0	0
								0.312082	0.852772	0	0.086988	0	0
								0.28979	1.00326	0	0.021747	0	0
								0.274929	0.965638	0	0.043494	0	0
								0.163472	0.877853	0	0.07249	0	0
								0.341804	0.865312	0	0.057992	0	0
								0.230346	0.777527	0	0.014498	0	0
								0.200624	0.928016	0	0.079739	0	0
								0.170902	0.852772	0	0.021747	0	0
								0.170902	0.727364	0	0.028996	0	0
								0.193194	0.877853	0	0.057992	0	0
								0.208055	0.777527	0	0.065241	0	0
								0.0965968	0.526712	0	0.021747	0	0
								0.0891663	0.627038	0	0.036245	0	0
								0.118888	0.777527	0	0.036245	0	0
								0.0965968	0.576875	0	0.050743	0	0
								0.0668747	0.50163	0	0.036245	0	0
								0.0594442	0.464008	0	0.028996	0	0
								0.0408679	0.50163	0	0.036245	0	0
								0	0.526712	0	0.028996	0	0
								0	0.551793	0	0	0	0
								0	0.438927	0	0	0	0
								0	0.451467	0	0	0	0
								0	0.426386	0	0	0	0
								0	0.464008	0	0	0	0
								0	0.32606	0	0	0	0
								0	0.3386	0	0	0	0
								0	0.3386	0	0	0	0
								0	0.125408	0	0	0	0
								0	0.238274	0	0	0	0
								0	0.275897	0	0	0	0
								0	0.16303	0	0	0	0
								0	0.137948	0	0	0	0
								0	0.175571	0	0	0	0
								0	0.100326	0	0	0	0
								0	0.137948	0	0	0	0
								0	0.137948	0	0	0	0
								0	0.125408	0	0	0	0
								0	0.0877853	0	0	0	0
								0	0.0752445	0	0	0	0
								0	0.150489	0	0	0	0
								0	0.0627038	0	0	0	0
								0	0.0752445	0	0	0	0
								0	0.050163	0	0	0	0
								0	0.0376223	0	0	0	0
								0	0.050163	0	0	0	0
								0	0.0877853	0	0	0	0

## Sheet: Figure 4
Panel b
	Pax7+ Cells / mm2 (PCa)									Pax7+ Cells / mm2 (TA)
PP7	525.819	598.479	124.224	361.915	150.713	59.0284	53.2663		PP7	15.9655	19.5584	17.9516	12.9825	13.4446
PP7L	319.698	194.576	135.618	271.926					PP7L	7.79893	10.0835	8.82303
PP21	20.1069	18.4303	25.0886	21.3994	18.2909				PP21	19.4611	17.9938	16.6029	15.3269	20.2678	15.4277
PP21L	11.644	14.1048	14.8731						PP21L	16.6899	14.6036	17.2259	15.2372
Panel c
	Pax7+/EdU+ Cells / Total Pax7+ Cells (PCa)									Pax7+/EdU+ Cells / Total Pax7+ Cells (TA)
PP7	7.46452	3.71622	7.15804	5.91309	16.4805	42.4254			PP7	7.73196	3.68664	0.858369	10.6796	8.33333
PP7L	5.26316	7.44467	5.9322	3.87597					PP7L	1.0101	0	0
PP21	8.0597	2.73556	11.0048	4.45026	8.65385				PP21	2.1164	2.47525	0.526316	1.05263	2.35294	1.69492
PP21L	1.03092784	6.80851	3.38983						PP21L	1.05263	0.598802	0
Panel d
	% myofiber CSA / Bin (PCa)
	PP7				PP7L
	Animal 1	Animal 2	Animal 3	Animal 4	Animal 1	Animal 2	Animal 3	Animal 4
	6.31579	39.3858	3.11419	4.7541	16.9231	5.33434	12.9213	10.6538
	7.89474	28.4379	4.32526	6.39344	1.53846	5.03381	8.8015	11.3801
	22.6316	15.8879	9.86159	4.2623	1.53846	6.31104	8.61423	10.8959
	14.7368	8.2777	9.86159	6.22951	3.07692	9.76709	8.05243	15.2542
	13.1579	3.33778	12.4567	6.88525	3.07692	14.8009	10.1124	10.6538
	9.47368	3.20427	12.2837	8.68852	16.9231	15.7776	10.1124	7.99031
	12.1053	1.46862	10.2076	11.6393	10.7692	11.7205	9.55056	5.81114
	5.26316	0	12.4567	13.1148	7.69231	9.91736	6.17978	7.74818
	2.63158	0	7.61246	10	12.3077	6.76183	7.86517	4.11622
	3.15789	0	5.19031	7.04918	3.07692	5.2592	4.11985	4.35835
	1.57895	0	5.19031	5.2459	10.7692	3.90684	3.93258	3.38983
	0	0	2.94118	4.7541	4.61538	2.17881	2.80899	1.93705
	0.526316	0	1.21107	1.96721	1.53846	1.57776	1.1236	3.63196
	0.526316	0	1.55709	1.47541	1.53846	0.976709	1.68539	0.484262
	0	0	1.55709	1.63934	1.53846	0.601052	2.43446	0.726392
	0	0	0.17301	1.96721	0	0.0751315	0.187266	0
	0	0	0	0.655738	3.07692	0	0.561798	0
	0	0	0	1.14754	0	0	0.187266	0.484262
	0	0	0	0.655738	0	0	0.187266	0.484262
	0	0	0	0.491803	0	0	0.374532	0
	0	0	0	0.655738	0	0	0.187266	0
	0	0	0	0.327869	0	0	0	0
