# Supplementary material for: Effect of lactation on postpartum pelvic floor muscle regeneration in preclinical model
Source: NPJ Womens Health. 2025 Jun 12;3(1):33. doi: 10.1038/s44294-025-00079-7 (PMC12162343; doi:10.1038/s44294-025-00079-7)
Supplement: Supplementary file 2 — Supplementary Table 1 [file 44294_2025_79_MOESM2_ESM.xlsx]

## Sheet: Sheet1
ANOVA table		F (DFn, DFd)	P value
Interaction	PCa	F (51, 208) = 2.719	P<0.0001
	TA	F (93, 376) = 0.8846	P=0.75
Row Factor	PCa	F (51, 208) = 38.29	P<0.0001
	TA	F (93,376) = 19.72	P<0.0001
Column Factor	PCa	F (1, 208) = 6.327e-018	P>0.99
	TA	F (1, 376) = 1.108e-017	P>0.99
