# Supplementary material for: Effect of lactation on postpartum pelvic floor muscle regeneration in preclinical model
Source: NPJ Womens Health. 2025 Jun 12;3(1):33. doi: 10.1038/s44294-025-00079-7 (PMC12162343; doi:10.1038/s44294-025-00079-7)
Supplement: Supplementary file 3 — Supplementary Table 2 [file 44294_2025_79_MOESM3_ESM.xlsx]

## Sheet: Sheet1
ANOVA table		F (DFn, DFd)	P value
Interaction	PCa	F (56, 228) = 3.296	P<0.0001
	TA	F (108, 436) = 1.083	P=0.29
Row Factor	PCa	F (56, 228) = 44.45	P<0.0001
	TA	F (108, 436) = 28.08	P<0.0001
Column Factor	PCa	F (1, 228) = 8.039e-019	P>0.99
	TA	F (1, 436) = 3.075e-017	P>0.99
